# Supplementary material for: Calcium platinum aluminium, CaPtAl
Source: Acta Crystallogr Sect E Struct Rep Online. 2011 Sep 20;67(Pt 10):i55. doi: 10.1107/S1600536811036749 (PMC3201391; doi:10.1107/S1600536811036749)
Supplement: Supplementary file 1 [file e-67-00i55-sup1.cif]

##############################################################################
#                                                                            #
# This CIF contains the data in a paper accepted for publication in          #
# Acta Crystallographica Section E. It conforms to the requirements of       #
# Notes for Authors for Acta Crystallographica Section E, and has been       #
# peer reviewed under the auspices of the IUCr Commission on Journals.       #
#                                                                            #
# Full details of the Crystallographic Information File format               #
# are given in the paper "The Crystallographic Information File (CIF):       #
# a New Standard Archive File for Crystallography" by S. R. Hall, F. H.      #
# Allen and I. D. Brown [Acta Cryst. (1991), A47, 655-685].                  #
#                                                                            #
# The current version of the core CIF dictionary is obtainable from          #
# ftp://ftp.iucr.org/pub/cif_core.dic.                                       #
#                                                                            #
# Software is freely available for graphical display of the structure(s)     #
# in this CIF. For information consult the CIF software page                 #
# http://www.iucr.org/resources/cif/software.                                #
#                                                                            #
# This file may be used for bona fide research purposes within the           #
# scientific community so long as proper attribution is given to the journal # 
# article from which it was obtained.                                        #
#                                                                            #
##############################################################################
data_I
_audit_creation_method     'WinGX routine CIF_UPDATE'
_chemical_name_systematic
;
Calcium aluminium platinum
;
_chemical_formula_moiety     'Al Pt, Ca'
_chemical_formula_sum     'Al Ca Pt'
_chemical_formula_structural     'Ca Al Pt'
_chemical_formula_analytical     ?
_chemical_formula_iupac     'Ca Pt Al'
_chemical_formula_weight     262.15
_chemical_melting_point     ?
_symmetry_cell_setting     orthorhombic
_symmetry_space_group_name_H-M     'P n m a'
_symmetry_space_group_name_Hall     '-P 2ac 2n'
loop_
    _symmetry_equiv_pos_as_xyz
    'x, y, z'
    '-x+1/2, -y, z+1/2'
    '-x, y+1/2, -z'
    'x+1/2, -y+1/2, -z+1/2'
    '-x, -y, -z'
    'x-1/2, y, -z-1/2'
    'x, -y-1/2, z'
    '-x-1/2, y-1/2, z-1/2'
_cell_length_a     7.1581(14)
_cell_length_b     4.2853(15)
_cell_length_c     7.7536(9)
_cell_angle_alpha     90
_cell_angle_beta     90
_cell_angle_gamma     90
_cell_volume     237.84(10)
_cell_formula_units_Z     4
_cell_measurement_reflns_used     2105
_cell_measurement_theta_min     2.608
_cell_measurement_theta_max     33.658
_cell_measurement_temperature     293(2)
_exptl_crystal_description     'irregular block'
_exptl_crystal_colour     'metallic grey'
_exptl_crystal_size_max     0.15
_exptl_crystal_size_mid     0.08
_exptl_crystal_size_min     0.05
_exptl_crystal_density_diffrn     7.321
_exptl_crystal_density_method     'not measured'
_exptl_crystal_F_000     444
_exptl_absorpt_coefficient_mu     61.082
_exptl_absorpt_correction_type     multi-scan
_exptl_absorpt_process_details
;
(<i>CrysAlis RED</i>; Oxford Diffraction, 2007)
;
_exptl_absorpt_correction_T_min     0.004
_exptl_absorpt_correction_T_max     0.047
_exptl_special_details     ?
_diffrn_ambient_temperature     293(2)
_diffrn_radiation_type     MoK\a
_diffrn_radiation_wavelength     0.71073
_diffrn_radiation_monochromator     graphite
_diffrn_measurement_device_type
                 'Oxford Diffraction Xcalibur diffractometer with Sapphire3 CCD'
_diffrn_measurement_method     '\w and \f'
_diffrn_detector_area_resol_mean     16.1829
_diffrn_reflns_number     4413
_diffrn_reflns_av_R_equivalents     0.0912
_diffrn_reflns_theta_min     3.87
_diffrn_reflns_theta_max     33.83
_diffrn_reflns_theta_full     33.83
_diffrn_measured_fraction_theta_max     0.962
_diffrn_measured_fraction_theta_full     0.962
_diffrn_reflns_limit_h_min     -10
_diffrn_reflns_limit_h_max     11
_diffrn_reflns_limit_k_min     -6
_diffrn_reflns_limit_k_max     6
_diffrn_reflns_limit_l_min     -11
_diffrn_reflns_limit_l_max     12
_refine_special_details
;
Refinement of <i>F</i>^2^ against ALL reflections. The weighted <i>R</i>-factor
<i>wR</i> and goodness of fit <i>S</i> are based on <i>F</i>^2^, conventional
<i>R</i>-factors <i>R</i> are based on <i>F</i>, with <i>F</i> set to zero for
negative <i>F</i>^2^. The threshold expression of <i>F</i>^2^ >
\s(<i>F</i>^2^) is used only for calculating <i>R</i>-factors(gt) <i>etc</i>.
and is not relevant to the choice of reflections for refinement.
<i>R</i>-factors based on <i>F</i>^2^ are statistically about twice as large
as those based on <i>F</i>, and <i>R</i>- factors based on ALL data will be
even larger.
;
_reflns_number_total     511
_reflns_number_gt     435
_reflns_threshold_expression     I>2sigma(I)
_refine_ls_structure_factor_coef     Fsqd
_refine_ls_matrix_type     full
_refine_ls_R_factor_all     0.0373
_refine_ls_R_factor_gt     0.028
_refine_ls_wR_factor_ref     0.0641
_refine_ls_goodness_of_fit_ref     1.033
_refine_ls_restrained_S_all     1.033
_refine_ls_number_reflns     511
_refine_ls_number_parameters     20
_refine_ls_number_restraints     0
_refine_ls_hydrogen_treatment     ?
_refine_ls_weighting_scheme     calc
_refine_ls_weighting_details
         'calc w=1/[\s^2^(Fo^2^)+(0.0326P)^2^+0.0000P] where P=(Fo^2^+2Fc^2^)/3'
_atom_sites_solution_primary     direct
_atom_sites_solution_secondary     difmap
_refine_ls_shift/su_max     0
_refine_ls_shift/su_mean     0
_refine_diff_density_max     2.605
_refine_diff_density_min     -2.949
_refine_ls_extinction_method     'SHELXL97 (Sheldrick, 2008)'
_refine_ls_extinction_coef     0.0027(5)
loop_
    _atom_type_symbol
    _atom_type_description
    _atom_type_scat_dispersion_real
    _atom_type_scat_dispersion_imag
    _atom_type_scat_source
    Al Al 0.0645 0.0514 'International Tables Vol C Tables 4.2.6.8 and 6.1.1.4'
    Ca Ca 0.2262 0.3064 'International Tables Vol C Tables 4.2.6.8 and 6.1.1.4'
    Pt Pt -1.7033 8.3905 'International Tables Vol C Tables 4.2.6.8 and 6.1.1.4'
_computing_data_collection     '<i>CrysAlis CCD</i> (Oxford Diffraction, 2007)'
_computing_cell_refinement     '<i>CrysAlis RED</i> (Oxford Diffraction, 2007)'
_computing_data_reduction     '<i>CrysAlis CCD</i> (Oxford Diffraction, 2007)'
_computing_structure_solution     'SHELXS97 (Sheldrick, 2008)'
_computing_structure_refinement     'SHELXL97 (Sheldrick, 2008)'
_computing_molecular_graphics     'DIAMOND (Brandenburg, 1999)'
_computing_publication_material     'WinGX (Farrugia, 1999)'
loop_
    _atom_site_type_symbol
    _atom_site_label
    _atom_site_fract_x
    _atom_site_fract_y
    _atom_site_fract_z
    _atom_site_U_iso_or_equiv
    _atom_site_adp_type
    _atom_site_calc_flag
    _atom_site_refinement_flags
    _atom_site_occupancy
    _atom_site_disorder_assembly
    _atom_site_disorder_group
    Pt Pt1 0.78928(5) 0.25 0.38355(4) 0.01029(15) Uani d S 1 . .
    Al Al1 0.1446(5) 0.25 0.4346(4) 0.0103(6) Uani d S 1 . .
    Ca Ca1 0.4796(3) 0.75 0.3234(2) 0.0106(4) Uani d S 1 . .
loop_
    _atom_site_aniso_label
    _atom_site_aniso_U_11
    _atom_site_aniso_U_22
    _atom_site_aniso_U_33
    _atom_site_aniso_U_12
    _atom_site_aniso_U_13
    _atom_site_aniso_U_23
    Pt1 0.00775(19) 0.0118(2) 0.0113(2) 0 0.00104(12) 0
    Al1 0.0087(13) 0.0127(15) 0.0094(11) 0 0.0001(11) 0
    Ca1 0.0088(8) 0.0129(10) 0.0102(8) 0 -0.0011(6) 0
_geom_special_details
;
All e.s.d.'s (except the e.s.d. in the dihedral angle between two l.s. planes)
are estimated using the full covariance matrix. The cell e.s.d.'s are taken
into account individually in the estimation of e.s.d.'s in distances, angles
and torsion angles; correlations between e.s.d.'s in cell parameters are only
used when they are defined by crystal symmetry. An approximate (isotropic)
treatment of cell e.s.d.'s is used for estimating e.s.d.'s involving l.s.
planes.
;
loop_
    _geom_bond_atom_site_label_1
    _geom_bond_atom_site_label_2
    _geom_bond_site_symmetry_2
    _geom_bond_distance
    _geom_bond_publ_flag
    Pt1 Al1 1_655 2.574(3) ?
    Pt1 Al1 5_666 2.6084(17) ?
    Pt1 Al1 5_656 2.6084(17) ?
    Pt1 Al1 6_656 2.675(3) ?
    Pt1 Ca1 5_666 2.978(2) ?
    Pt1 Ca1 6_646 3.0037(14) ?
    Pt1 Ca1 6_656 3.0037(14) ?
    Pt1 Ca1 1_545 3.1179(16) ?
    Pt1 Ca1 . 3.1179(16) ?
    Pt1 Ca1 2_665 3.791(2) ?
    Al1 Pt1 1_455 2.574(3) ?
    Al1 Pt1 5_666 2.6084(17) ?
    Al1 Pt1 5_656 2.6084(17) ?
    Al1 Pt1 6_556 2.675(3) ?
    Al1 Ca1 2_565 3.143(3) ?
    Al1 Ca1 6_546 3.160(3) ?
    Al1 Ca1 6_556 3.160(3) ?
    Al1 Ca1 5_666 3.280(4) ?
    Al1 Ca1 . 3.329(3) ?
    Al1 Ca1 1_545 3.329(3) ?
    Ca1 Pt1 5_666 2.978(2) ?
    Ca1 Pt1 6_556 3.0037(14) ?
    Ca1 Pt1 6_566 3.0037(14) ?
    Ca1 Pt1 1_565 3.1179(16) ?
    Ca1 Al1 2_564 3.143(3) ?
    Ca1 Al1 6_656 3.160(3) ?
    Ca1 Al1 6_666 3.160(3) ?
    Ca1 Al1 5_666 3.280(4) ?
    Ca1 Al1 1_565 3.329(3) ?
    Ca1 Ca1 5_676 3.489(3) ?
loop_
    _geom_angle_atom_site_label_1
    _geom_angle_atom_site_label_2
    _geom_angle_atom_site_label_3
    _geom_angle_site_symmetry_1
    _geom_angle_site_symmetry_3
    _geom_angle
    _geom_angle_publ_flag
    Al1 Pt1 Al1 1_655 5_666 74.79(9) ?
    Al1 Pt1 Al1 1_655 5_656 74.79(8) ?
    Al1 Pt1 Al1 5_666 5_656 110.46(10) ?
    Al1 Pt1 Al1 1_655 6_656 121.62(9) ?
    Al1 Pt1 Al1 5_666 6_656 124.66(5) ?
    Al1 Pt1 Al1 5_656 6_656 124.66(5) ?
    Al1 Pt1 Ca1 1_655 5_666 121.43(7) ?
    Al1 Pt1 Ca1 5_666 5_666 72.83(7) ?
    Al1 Pt1 Ca1 5_656 5_666 72.83(7) ?
    Al1 Pt1 Ca1 6_656 5_666 116.96(8) ?
    Al1 Pt1 Ca1 1_655 6_646 68.52(5) ?
    Al1 Pt1 Ca1 5_666 6_646 142.42(8) ?
    Al1 Pt1 Ca1 5_656 6_646 67.70(7) ?
    Al1 Pt1 Ca1 6_656 6_646 71.52(6) ?
    Ca1 Pt1 Ca1 5_666 6_646 134.49(3) ?
    Al1 Pt1 Ca1 1_655 6_656 68.52(5) ?
    Al1 Pt1 Ca1 5_666 6_656 67.70(7) ?
    Al1 Pt1 Ca1 5_656 6_656 142.42(8) ?
    Al1 Pt1 Ca1 6_656 6_656 71.52(6) ?
    Ca1 Pt1 Ca1 5_666 6_656 134.49(3) ?
    Ca1 Pt1 Ca1 6_646 6_656 91.01(6) ?
    Al1 Pt1 Ca1 1_655 1_545 136.51(3) ?
    Al1 Pt1 Ca1 5_666 1_545 140.75(8) ?
    Al1 Pt1 Ca1 5_656 1_545 69.23(7) ?
    Al1 Pt1 Ca1 6_656 1_545 65.60(6) ?
    Ca1 Pt1 Ca1 5_666 1_545 69.79(5) ?
    Ca1 Pt1 Ca1 6_646 1_545 75.66(3) ?
    Ca1 Pt1 Ca1 6_656 1_545 137.12(3) ?
    Al1 Pt1 Ca1 1_655 . 136.51(3) ?
    Al1 Pt1 Ca1 5_666 . 69.23(7) ?
    Al1 Pt1 Ca1 5_656 . 140.74(8) ?
    Al1 Pt1 Ca1 6_656 . 65.60(6) ?
    Ca1 Pt1 Ca1 5_666 . 69.79(5) ?
    Ca1 Pt1 Ca1 6_646 . 137.12(3) ?
    Ca1 Pt1 Ca1 6_656 . 75.66(3) ?
    Ca1 Pt1 Ca1 1_545 . 86.82(5) ?
    Al1 Pt1 Ca1 1_655 2_665 55.28(7) ?
    Al1 Pt1 Ca1 5_666 2_665 55.55(5) ?
    Al1 Pt1 Ca1 5_656 2_665 55.55(5) ?
    Al1 Pt1 Ca1 6_656 2_665 176.90(8) ?
    Ca1 Pt1 Ca1 5_666 2_665 66.144(17) ?
    Ca1 Pt1 Ca1 6_646 2_665 106.42(4) ?
    Ca1 Pt1 Ca1 6_656 2_665 106.42(4) ?
    Ca1 Pt1 Ca1 1_545 2_665 116.41(5) ?
    Ca1 Pt1 Ca1 . 2_665 116.41(5) ?
    Pt1 Al1 Pt1 1_455 5_666 105.21(8) ?
    Pt1 Al1 Pt1 1_455 5_656 105.21(8) ?
    Pt1 Al1 Pt1 5_666 5_656 110.46(10) ?
    Pt1 Al1 Pt1 1_455 6_556 103.93(10) ?
    Pt1 Al1 Pt1 5_666 6_556 115.36(8) ?
    Pt1 Al1 Pt1 5_656 6_556 115.36(8) ?
    Pt1 Al1 Ca1 1_455 2_565 82.41(9) ?
    Pt1 Al1 Ca1 5_666 2_565 62.14(6) ?
    Pt1 Al1 Ca1 5_656 2_565 62.14(6) ?
    Pt1 Al1 Ca1 6_556 2_565 173.66(14) ?
    Pt1 Al1 Ca1 1_455 6_546 62.19(7) ?
    Pt1 Al1 Ca1 5_666 6_546 165.23(11) ?
    Pt1 Al1 Ca1 5_656 6_546 81.55(4) ?
    Pt1 Al1 Ca1 6_556 6_546 63.96(6) ?
    Ca1 Al1 Ca1 2_565 6_546 120.09(8) ?
    Pt1 Al1 Ca1 1_455 6_556 62.19(7) ?
    Pt1 Al1 Ca1 5_666 6_556 81.55(4) ?
    Pt1 Al1 Ca1 5_656 6_556 165.23(11) ?
    Pt1 Al1 Ca1 6_556 6_556 63.96(6) ?
    Ca1 Al1 Ca1 2_565 6_556 120.09(8) ?
    Ca1 Al1 Ca1 6_546 6_556 85.38(9) ?
    Pt1 Al1 Ca1 1_455 5_666 153.94(11) ?
    Pt1 Al1 Ca1 5_666 5_666 62.73(6) ?
    Pt1 Al1 Ca1 5_656 5_666 62.73(6) ?
    Pt1 Al1 Ca1 6_556 5_666 102.13(11) ?
    Ca1 Al1 Ca1 2_565 5_666 71.53(6) ?
    Ca1 Al1 Ca1 6_546 5_666 131.96(7) ?
    Ca1 Al1 Ca1 6_556 5_666 131.96(7) ?
    Pt1 Al1 Ca1 1_455 . 132.22(7) ?
    Pt1 Al1 Ca1 5_666 . 58.71(5) ?
    Pt1 Al1 Ca1 5_656 . 122.54(12) ?
    Pt1 Al1 Ca1 6_556 . 58.83(6) ?
    Ca1 Al1 Ca1 2_565 . 116.88(8) ?
    Ca1 Al1 Ca1 6_546 . 122.80(9) ?
    Ca1 Al1 Ca1 6_556 . 70.67(4) ?
    Ca1 Al1 Ca1 5_666 . 63.73(7) ?
    Pt1 Al1 Ca1 1_455 1_545 132.22(7) ?
    Pt1 Al1 Ca1 5_666 1_545 122.54(12) ?
    Pt1 Al1 Ca1 5_656 1_545 58.71(5) ?
    Pt1 Al1 Ca1 6_556 1_545 58.83(6) ?
    Ca1 Al1 Ca1 2_565 1_545 116.88(8) ?
    Ca1 Al1 Ca1 6_546 1_545 70.67(4) ?
    Ca1 Al1 Ca1 6_556 1_545 122.80(9) ?
    Ca1 Al1 Ca1 5_666 1_545 63.73(7) ?
    Ca1 Al1 Ca1 . 1_545 80.12(9) ?
    Pt1 Ca1 Pt1 5_666 6_556 96.57(5) ?
    Pt1 Ca1 Pt1 5_666 6_566 96.57(5) ?
    Pt1 Ca1 Pt1 6_556 6_566 91.01(6) ?
    Pt1 Ca1 Pt1 5_666 1_565 110.21(5) ?
    Pt1 Ca1 Pt1 6_556 1_565 153.20(7) ?
    Pt1 Ca1 Pt1 6_566 1_565 84.96(3) ?
    Pt1 Ca1 Pt1 5_666 . 110.21(5) ?
    Pt1 Ca1 Pt1 6_556 . 84.96(3) ?
    Pt1 Ca1 Pt1 6_566 . 153.20(7) ?
    Pt1 Ca1 Pt1 1_565 . 86.82(5) ?
    Pt1 Ca1 Al1 5_666 2_564 123.30(9) ?
    Pt1 Ca1 Al1 6_556 2_564 50.15(4) ?
    Pt1 Ca1 Al1 6_566 2_564 50.15(4) ?
    Pt1 Ca1 Al1 1_565 2_564 110.15(6) ?
    Pt1 Ca1 Al1 . 2_564 110.15(6) ?
    Pt1 Ca1 Al1 5_666 6_656 136.43(5) ?
    Pt1 Ca1 Al1 6_556 6_656 49.29(6) ?
    Pt1 Ca1 Al1 6_566 6_656 108.36(7) ?
    Pt1 Ca1 Al1 1_565 6_656 107.15(8) ?
    Pt1 Ca1 Al1 . 6_656 50.44(6) ?
    Al1 Ca1 Al1 2_564 6_656 59.91(8) ?
    Pt1 Ca1 Al1 5_666 6_666 136.43(5) ?
    Pt1 Ca1 Al1 6_556 6_666 108.36(7) ?
    Pt1 Ca1 Al1 6_566 6_666 49.29(6) ?
    Pt1 Ca1 Al1 1_565 6_666 50.44(6) ?
    Pt1 Ca1 Al1 . 6_666 107.15(8) ?
    Al1 Ca1 Al1 2_564 6_666 59.91(8) ?
    Al1 Ca1 Al1 6_656 6_666 85.38(9) ?
    Pt1 Ca1 Al1 5_666 5_666 95.37(7) ?
    Pt1 Ca1 Al1 6_556 5_666 132.66(3) ?
    Pt1 Ca1 Al1 6_566 5_666 132.66(3) ?
    Pt1 Ca1 Al1 1_565 5_666 48.04(3) ?
    Pt1 Ca1 Al1 . 5_666 48.04(3) ?
    Al1 Ca1 Al1 2_564 5_666 141.34(12) ?
    Al1 Ca1 Al1 6_656 5_666 93.19(5) ?
    Al1 Ca1 Al1 6_666 5_666 93.19(5) ?
    Pt1 Ca1 Al1 5_666 . 48.46(5) ?
    Pt1 Ca1 Al1 6_556 . 49.65(5) ?
    Pt1 Ca1 Al1 6_566 . 105.70(8) ?
    Pt1 Ca1 Al1 1_565 . 156.29(8) ?
    Pt1 Ca1 Al1 . . 91.78(5) ?
    Al1 Ca1 Al1 2_564 . 92.55(6) ?
    Al1 Ca1 Al1 6_656 . 89.81(6) ?
    Al1 Ca1 Al1 6_666 . 150.39(11) ?
    Al1 Ca1 Al1 5_666 . 116.27(7) ?
    Pt1 Ca1 Al1 5_666 1_565 48.46(5) ?
    Pt1 Ca1 Al1 6_556 1_565 105.70(8) ?
    Pt1 Ca1 Al1 6_566 1_565 49.65(5) ?
    Pt1 Ca1 Al1 1_565 1_565 91.78(5) ?
    Pt1 Ca1 Al1 . 1_565 156.29(8) ?
    Al1 Ca1 Al1 2_564 1_565 92.55(6) ?
    Al1 Ca1 Al1 6_656 1_565 150.39(10) ?
    Al1 Ca1 Al1 6_666 1_565 89.81(6) ?
    Al1 Ca1 Al1 5_666 1_565 116.27(7) ?
    Al1 Ca1 Al1 . 1_565 80.12(9) ?
    Pt1 Ca1 Ca1 5_666 5_676 56.99(5) ?
    Pt1 Ca1 Ca1 6_556 5_676 153.54(10) ?
    Pt1 Ca1 Ca1 6_566 5_676 91.10(3) ?
    Pt1 Ca1 Ca1 1_565 5_676 53.22(4) ?
    Pt1 Ca1 Ca1 . 5_676 104.19(8) ?
    Al1 Ca1 Ca1 2_564 5_676 140.93(5) ?
    Al1 Ca1 Ca1 6_656 5_676 151.87(11) ?
    Al1 Ca1 Ca1 6_666 5_676 92.82(5) ?
    Al1 Ca1 Ca1 5_666 5_676 58.83(7) ?
    Al1 Ca1 Ca1 . 5_676 104.61(9) ?
    Al1 Ca1 Ca1 1_565 5_676 57.44(6) ?
data_global
_journal_data_validation_number     ?
_journal_date_recd_electronic     2011-09-05
_journal_date_accepted     2011-09-09
_journal_name_full     'Acta Crystallographica, Section E'
_journal_year     2011
_journal_volume     67
_journal_issue     10
_journal_page_first     i55
_journal_page_last     i55
_journal_paper_category     QI
_journal_coeditor_code     WM2532
_publ_contact_author_name     'Ponou, Sim\'eon'
_publ_contact_author_address
;Department of Chemistry
University of Yaounde
Ecole Normale Sup\'erieure
PO Box 47 Yaounde, Cameroon
;
_publ_contact_author_email     sponou@gmail.com
_publ_contact_author_fax     '+237 99 00 71 59'
_publ_contact_author_phone     '+237 22 23 12 15'
_publ_section_title
;
Calcium platinum aluminium, CaPtAl
;
loop_
    _publ_author_name
    _publ_author_address
    'Kenfack Tsobnang, Patrice'
;
The University of Yaounde 1
Department of Inorganic Chemistry
Faculty of Sciences
PO Box 812 Yaounde
Cameroon
;
    'Fotio, Daniel'
;
The University of Maroua
Department of Chemistry,
Ecole Normale Sup\'erieure de Maroua
Cameroon
;
    'Ponou, Sim\'eon'
;
The University of Yaounde 1
Department of Chemistry,
Ecole Normale Sup\'erieure de Yaound\'e
PO Box 47 Yaounde
Cameroon
;
    'Fon Abi, Charles'
;
The University of Yaounde 1
Department of Chemistry,
Ecole Normale Sup\'erieure de Yaound\'e
PO Box 47 Yaounde
Cameroon
;
