# Supplementary material for: Calcium platinum aluminium, CaPtAl
Source: Acta Crystallogr Sect E Struct Rep Online. 2011 Sep 20;67(Pt 10):i55. doi: 10.1107/S1600536811036749 (PMC3201391; doi:10.1107/S1600536811036749)
Supplement: Supplementary file 2 [file e-67-00i55-Isup2.hkl]

# 
# h,k,l, Fc-squared, Fo-squared, sigma(Fo-squared) and status flag 
# 
data_I
_shelx_title ' CaPtAl in Pnma' 
_shelx_refln_list_code          4 
_shelx_F_calc_maximum      321.82 
_exptl_crystal_F_000       444.00 
_reflns_d_resolution_high  0.6383 
 
loop_ 
 _symmetry_equiv_pos_as_xyz 
 'x, y, z' 
 '-x+1/2, -y, z+1/2' 
 '-x, y+1/2, -z' 
 'x+1/2, -y+1/2, -z+1/2' 
 '-x, -y, -z' 
 'x-1/2, y, -z-1/2' 
 'x, -y-1/2, z' 
 '-x-1/2, y-1/2, z-1/2' 
 
_cell_length_a     7.1581 
_cell_length_b     4.2853 
_cell_length_c     7.7536 
_cell_angle_alpha  90.000 
_cell_angle_beta   90.000 
_cell_angle_gamma  90.000 
 
_shelx_F_squared_multiplier     1.000 
 
loop_ 
 _refln_index_h 
 _refln_index_k 
 _refln_index_l 
 _refln_F_squared_calc 
 _refln_F_squared_meas 
 _refln_F_squared_sigma 
 _refln_observed_status 
   2   0   0    36770.54    42736.82   1006.19 o 
   4   0   0    18969.98    20138.11    472.58 o 
   6   0   0      592.47      602.25    139.73 o 
   8   0   0     1105.17     1174.36    201.85 o 
  10   0   0     6515.31     6485.04    483.70 o 
   2   1   0     5317.82     5855.73    110.25 o 
   4   1   0    35267.45    34731.58    865.02 o 
   6   1   0    27764.71    27989.23    988.99 o 
   8   1   0    25718.99    26430.77   1554.04 o 
  10   1   0     2028.20     2097.10    210.29 o 
   0   2   0   103568.41    90458.99   2004.43 o 
   2   2   0    25350.04    24327.44    926.04 o 
   4   2   0    13519.34    12304.57    791.80 o 
   6   2   0      423.37      453.36    106.37 o 
   8   2   0      929.50     1037.80    156.21 o 
  10   2   0     5513.37     4753.25    325.70 o 
   2   3   0     3020.81     2884.03    142.60 o 
   4   3   0    20037.70    17836.98    806.56 o 
   6   3   0    17547.70    16377.73   1734.40 o 
   8   3   0    17243.92    18839.30   1998.06 o 
   0   4   0    40584.82    36331.40   2404.81 o 
   2   4   0    11902.04    11018.03    575.92 o 
   4   4   0     6597.84     7216.92    277.07 o 
   6   4   0      189.43      291.44    180.43 o 
   8   4   0      568.43      516.84    257.26 o 
   2   5   0     1414.63     1176.52    272.68 o 
   4   5   0     8832.89     9091.61    644.67 o 
   6   5   0     7976.99     8622.82    762.00 o 
   0   6   0    14287.46    13899.50    756.51 o 
   2   6   0     4421.56     5216.21    521.16 o 
   4   6   0     2760.26     2848.01    473.65 o 
   1   0   1     2257.73     2744.74     70.85 o 
   2   0   1     7117.10     7966.25    120.57 o 
   3   0   1    30672.96    32843.67    272.24 o 
   4   0   1     9562.43     9803.40    180.51 o 
   5   0   1    14849.51    15649.12    501.89 o 
   6   0   1    21080.76    20849.73    324.28 o 
   7   0   1    11169.39    10816.44    334.83 o 
   8   0   1     5225.95     5042.62    211.02 o 
   9   0   1     4223.59     4266.18    218.57 o 
  10   0   1     3733.77     3756.81    245.57 o 
   0   1   1    20746.35    23585.18    210.82 o 
   1   1   1    29155.38    30147.24    357.66 o 
   2   1   1    41273.71    42109.10    580.49 o 
   3   1   1    17507.31    17784.48    352.68 o 
   4   1   1     1249.66     1306.46     63.69 o 
   5   1   1     6369.76     6398.82    132.77 o 
   6   1   1      655.90      698.21     63.91 o 
   7   1   1      713.92      775.65     81.30 o 
   8   1   1     1858.94     1936.38    109.83 o 
   9   1   1     3264.51     3281.45    156.49 o 
  10   1   1     2136.76     1976.66    164.02 o 
  11   1   1     5640.30     5628.46    509.59 o 
   1   2   1     1462.66     1399.31     46.23 o 
   2   2   1     4674.54     4694.74    171.27 o 
   3   2   1    20943.82    20493.08    722.50 o 
   4   2   1     7255.77     6354.18    289.11 o 
   5   2   1    11486.55    10396.83    374.13 o 
   6   2   1    16413.34    15387.77    891.36 o 
   7   2   1     9111.07     8538.28    531.64 o 
   8   2   1     4261.33     4106.37    160.20 o 
   9   2   1     3524.08     3651.74    169.37 o 
  10   2   1     3137.10     3022.04    177.74 o 
   0   3   1    10878.50     9757.85    368.50 o 
   1   3   1    14425.10    13019.07    187.15 o 
   2   3   1    19704.37    18048.64    567.51 o 
   3   3   1     9597.54     8948.28    332.24 o 
   4   3   1      883.16      754.57     61.56 o 
   5   3   1     3676.47     3417.35    256.24 o 
   6   3   1      414.18      414.68     97.50 o 
   7   3   1      473.10      594.76    111.66 o 
   8   3   1     1282.91     1378.91    144.97 o 
   9   3   1     2197.17     2371.89    184.17 o 
   1   4   1      675.66      796.18     68.33 o 
   2   4   1     2065.11     2030.90     97.56 o 
   3   4   1     9216.38     8605.60    340.11 o 
   4   4   1     3699.05     3627.44    220.52 o 
   5   4   1     6019.98     6322.96    328.31 o 
   6   4   1     8709.14     8824.66    732.29 o 
   7   4   1     5301.11     6005.51    470.16 o 
   8   4   1     2412.84     2913.28    294.11 o 
   0   5   1     4396.40     4398.01    277.04 o 
   1   5   1     5976.66     5692.96    308.72 o 
   2   5   1     7741.99     7205.77    546.24 o 
   3   5   1     3941.96     4224.53    302.16 o 
   4   5   1      436.39      558.30    217.16 o 
   5   5   1     1516.25     1618.37    302.40 o 
   6   5   1      208.16      226.35    318.82 o 
   7   5   1      232.81      -69.90    612.30 o 
   1   6   1      216.04      249.44    143.03 o 
   2   6   1      821.80      879.19    234.76 o 
   3   6   1     3331.51     4623.37    372.73 o 
   4   6   1     1483.16     2143.99    453.92 o 
   0   0   2      354.79      549.09     38.25 o 
   1   0   2    54549.82    57066.27   1043.51 o 
   2   0   2     4040.35     4570.05     96.72 o 
   3   0   2    39267.70    39788.68    374.98 o 
   4   0   2      863.21      896.03     71.46 o 
   5   0   2     4097.93     4064.15    137.50 o 
   6   0   2       16.68       34.60     69.94 o 
   7   0   2       34.35      175.18     91.99 o 
   8   0   2       84.65      108.61    114.88 o 
   9   0   2     9531.13     9217.08    337.69 o 
  10   0   2        5.09       73.02    180.77 o 
   1   1   2    15429.09    16188.74    220.44 o 
   2   1   2        5.87       70.65     23.61 o 
   3   1   2    18757.82    18159.77    373.22 o 
   4   1   2       11.55       69.43     38.78 o 
   5   1   2    37702.67    37571.86    516.70 o 
   6   1   2     1731.86     1797.43     88.44 o 
   7   1   2    14451.00    14642.95    448.89 o 
   8   1   2       79.53      122.54     81.13 o 
   9   1   2     9470.13     9380.57    357.57 o 
  10   1   2      204.86      220.67    141.14 o 
   0   2   2      272.43      329.60     56.46 o 
   1   2   2    36538.34    36296.59    530.12 o 
   2   2   2     2520.17     2653.61     92.42 o 
   3   2   2    27789.51    26221.88    898.83 o 
   4   2   2      569.95      537.01     51.16 o 
   5   2   2     3165.62     3066.82    153.38 o 
   6   2   2       13.84       53.06     69.29 o 
   7   2   2       30.04      115.30     89.66 o 
   8   2   2       73.36      194.59     96.02 o 
   9   2   2     7866.83     7902.33    401.55 o 
  10   2   2        4.20      190.55    183.38 o 
   1   3   2     6949.68     6454.64    219.02 o 
   2   3   2        3.82       45.25     41.90 o 
   3   3   2    10887.48    10578.40    382.85 o 
   4   3   2        5.56       97.71     56.23 o 
   5   3   2    23060.62    23315.28   1367.71 o 
   6   3   2     1052.53     1203.29    103.33 o 
   7   3   2     9824.85    10691.74    595.51 o 
   8   3   2       45.96      -67.71    148.55 o 
   9   3   2     6635.00     6817.96    432.35 o 
   0   4   2      147.40      110.73    108.05 o 
   1   4   2    16544.68    15460.09    288.49 o 
   2   4   2     1003.37      956.05     77.83 o 
   3   4   2    12911.92    12317.32    516.31 o 
   4   4   2      225.17      203.31     86.61 o 
   5   4   2     1571.19     1638.67    169.81 o 
   6   4   2       11.79      -61.90    120.38 o 
   7   4   2       18.90       89.22    170.22 o 
   8   4   2       48.94      116.23    218.89 o 
   1   5   2     2585.43     2821.95    139.08 o 
   2   5   2        1.98       32.04    108.71 o 
   3   5   2     4514.86     4738.83    224.20 o 
   4   5   2        3.46       13.80    153.03 o 
   5   5   2    10564.81    13013.52    402.06 o 
   6   5   2      460.81      638.08    210.88 o 
   7   5   2     4917.56     5640.72    436.84 o 
   0   6   2       37.04      -23.03    212.86 o 
   1   6   2     6415.93     6933.46    284.60 o 
   2   6   2      365.94      300.85    227.91 o 
   3   6   2     4917.07     5103.25    392.68 o 
   4   6   2       72.15      346.94    495.92 o 
   1   0   3      713.81      787.46     34.97 o 
   2   0   3     3534.69     3830.61     81.48 o 
   3   0   3    14119.17    14608.87    233.04 o 
   4   0   3    16509.27    16698.51    231.76 o 
   5   0   3     5524.29     5339.72    152.62 o 
   6   0   3    20768.25    20331.92    366.11 o 
   7   0   3    11599.00    11255.63    543.41 o 
   8   0   3    12749.83    12486.55    314.31 o 
   9   0   3     2348.19     2274.08    182.10 o 
  10   0   3     2005.20     1887.12    195.28 o 
   0   1   3    56195.13    57015.65    729.12 o 
   1   1   3    22365.77    22046.39    294.93 o 
   2   1   3    25631.64    25050.82    375.55 o 
   3   1   3     5232.81     5119.27    105.97 o 
   4   1   3     5026.01     4701.96    122.04 o 
   5   1   3     2292.69     2355.57     79.45 o 
   6   1   3       51.20      121.39     58.36 o 
   7   1   3     1019.45     1112.58     87.45 o 
   8   1   3     1024.52     1005.62     95.44 o 
   9   1   3      294.33      392.89    107.38 o 
  10   1   3     3289.20     3093.53    166.06 o 
   1   2   3      350.62      384.80     26.25 o 
   2   2   3     2608.32     2548.46     66.38 o 
   3   2   3     9970.92     9682.02    218.28 o 
   4   2   3    12562.18    12194.85    390.71 o 
   5   2   3     4400.67     4365.56    163.07 o 
   6   2   3    16439.22    15685.52    738.35 o 
   7   2   3     9364.88     9434.94    300.35 o 
   8   2   3    10415.97    10303.41    362.24 o 
   9   2   3     1951.78     2142.42    174.31 o 
  10   2   3     1693.47     1676.43    410.98 o 
   0   3   3    29150.89    27868.39    851.11 o 
   1   3   3    11839.71    11411.37    229.42 o 
   2   3   3    14333.15    14101.19    378.86 o 
   3   3   3     3169.60     3212.11    143.47 o 
   4   3   3     3126.50     3138.88    150.11 o 
   5   3   3     1429.46     1442.49     86.65 o 
   6   3   3       24.83       94.65     83.81 o 
   7   3   3      680.00      628.54    117.17 o 
   8   3   3      732.15      824.36    156.58 o 
   9   3   3      213.62      132.21    192.84 o 
   1   4   3       95.60       85.36     62.55 o 
   2   4   3     1369.44     1356.39     89.90 o 
   3   4   3     4734.41     4563.07    163.56 o 
   4   4   3     6529.63     7108.24    422.51 o 
   5   4   3     2369.85     2675.42    247.59 o 
   6   4   3     8837.54     9223.98    777.45 o 
   7   4   3     5253.82     5115.65    436.65 o 
   8   4   3     5929.97     6500.08   1012.00 o 
   0   5   3    11549.33    11216.89    418.68 o 
   1   5   3     4829.62     4383.34    161.22 o 
   2   5   3     6021.95     6167.30    190.47 o 
   3   5   3     1417.96     1475.17    127.73 o 
   4   5   3     1530.00     1812.09    139.81 o 
   5   5   3      691.96      752.07    178.24 o 
   6   5   3        7.00      -70.01    220.45 o 
   1   6   3       34.80       35.91    164.66 o 
   2   6   3      617.30      671.01    251.93 o 
   3   6   3     1911.39     2511.17    493.86 o 
   4   6   3     2698.63     3461.45    583.47 o 
   0   0   4    56995.54    57240.18    727.73 o 
   1   0   4      768.22      858.32     40.91 o 
   2   0   4    30548.49    30425.13    598.77 o 
   3   0   4      741.46      884.11     62.36 o 
   4   0   4    11668.36    11969.19    189.15 o 
   5   0   4     2543.66     2608.69    168.84 o 
   6   0   4       65.77      110.60     83.95 o 
   7   0   4      638.11      775.59    112.05 o 
   8   0   4     1937.33     1993.34    161.16 o 
   9   0   4      100.61      263.76    150.52 o 
  10   0   4     5638.63     5521.22    267.37 o 
   1   1   4      170.65      224.93     20.96 o 
   2   1   4     8211.29     8144.51    126.77 o 
   3   1   4     7830.19     7514.42    119.58 o 
   4   1   4    22975.65    21863.54    581.62 o 
   5   1   4       59.34      145.36     53.88 o 
   6   1   4    20184.84    19839.00    324.64 o 
   7   1   4      741.97      657.97     82.65 o 
   8   1   4    13464.78    13920.64    261.73 o 
   9   1   4       33.38      140.01    120.20 o 
  10   1   4     2952.43     3054.03    177.05 o 
   0   2   4    40893.23    41232.50    410.96 o 
   1   2   4      569.77      597.75     26.39 o 
   2   2   4    22785.69    23578.88    352.93 o 
   3   2   4      577.91      599.34     46.25 o 
   4   2   4     8976.60     8810.03    239.59 o 
   5   2   4     1912.59     1916.85     89.28 o 
   6   2   4       54.28       97.75     84.86 o 
   7   2   4      522.52      561.29    101.66 o 
   8   2   4     1605.91     1658.95    134.51 o 
   9   2   4       76.77      137.08    157.70 o 
   1   3   4       56.49       91.27     46.15 o 
   2   3   4     4822.43     4705.43    109.37 o 
   3   3   4     4288.38     4404.32    178.71 o 
   4   3   4    14232.96    13783.85    606.79 o 
   5   3   4       48.57      138.30     79.89 o 
   6   3   4    13353.30    12976.71    846.77 o 
   7   3   4      553.75      670.61    133.02 o 
   8   3   4     9312.35     9670.32    997.10 o 
   0   4   4    19406.65    18175.17    380.82 o 
   1   4   4      319.40      279.11     67.39 o 
   2   4   4    11315.75    11339.65    274.82 o 
   3   4   4      281.36      276.74     76.80 o 
   4   4   4     4702.20     4943.52    251.08 o 
   5   4   4      922.75      818.31    140.13 o 
   6   4   4       31.44       82.14    138.02 o 
   7   4   4      305.99      384.46    189.25 o 
   1   5   4       33.08       84.91     83.57 o 
   2   5   4     2126.80     1970.69    134.18 o 
   3   5   4     1738.08     1658.84    158.89 o 
   4   5   4     6536.83     7236.03    449.77 o 
   5   5   4       27.60      -81.95    174.51 o 
   6   5   4     6441.08     6623.45    748.87 o 
   0   6   4     7524.09     7653.20    648.52 o 
   1   6   4      160.54      251.54    296.19 o 
   1   0   5     6617.39     6613.27     97.67 o 
   2   0   5     5502.60     5533.68    103.65 o 
   3   0   5     8929.93     8827.58    235.25 o 
   4   0   5     4618.21     4797.24    141.65 o 
   5   0   5    21330.24    21156.94    299.40 o 
   6   0   5     5140.62     5094.82    175.84 o 
   7   0   5     8708.99     8542.48    465.53 o 
   8   0   5     1073.81     1285.84    145.54 o 
   9   0   5     5785.00     6101.77    319.22 o 
  10   0   5     2006.15     2119.81    307.71 o 
   0   1   5     2232.45     2181.48     55.57 o 
   1   1   5    22567.06    21393.37    251.29 o 
   2   1   5    10143.49     9986.10    131.87 o 
   3   1   5    16231.44    15835.09    299.69 o 
   4   1   5     2100.45     2096.06     73.66 o 
   5   1   5     1550.65     1618.68     77.98 o 
   6   1   5      985.12      951.60     76.04 o 
   7   1   5       32.19       77.74     80.26 o 
   8   1   5     1059.91     1045.34    109.92 o 
   9   1   5     5249.69     5071.06    204.70 o 
   1   2   5     4778.69     4688.05     80.33 o 
   2   2   5     4085.13     3982.79    108.19 o 
   3   2   5     6992.11     6902.56    221.64 o 
   4   2   5     3627.58     3509.37    104.22 o 
   5   2   5    17046.05    16056.43    561.59 o 
   6   2   5     4231.49     4244.73    141.95 o 
   7   2   5     7222.03     7004.05    243.32 o 
   8   2   5      914.80      996.44    120.26 o 
   9   2   5     4858.99     4664.70    219.52 o 
   0   3   5     1539.08     1443.79    117.97 o 
   1   3   5    13683.06    13193.77    210.26 o 
   2   3   5     6044.02     5850.44    149.85 o 
   3   3   5     9986.18     9930.35    308.53 o 
   4   3   5     1294.97     1305.51     92.54 o 
   5   3   5      988.91     1005.48     97.85 o 
   6   3   5      625.16      628.39    111.96 o 
   7   3   5       23.04       45.94    134.90 o 
   8   3   5      719.17      890.66    169.57 o 
   1   4   5     2280.89     2189.22    118.65 o 
   2   4   5     1938.77     1946.12    119.20 o 
   3   4   5     3636.69     3675.31    155.13 o 
   4   4   5     1904.03     2043.38    128.96 o 
   5   4   5     9467.97     9674.67    607.04 o 
   6   4   5     2498.15     2767.26    171.16 o 
   7   4   5     4267.17     4525.05    416.66 o 
   0   5   5      800.49      799.81    155.93 o 
   1   5   5     6232.64     6416.64    210.41 o 
   2   5   5     2760.82     2605.40    163.89 o 
   3   5   5     4538.89     4589.30    252.03 o 
   4   5   5      543.52      630.41    168.74 o 
   5   5   5      443.86      713.62    194.40 o 
   1   6   5      885.02      695.74    327.88 o 
   2   6   5      704.13      568.05    496.60 o 
   0   0   6     1892.95     1952.37     95.91 o 
   1   0   6    31784.36    31442.76    558.85 o 
   2   0   6     6809.63     6660.94    162.18 o 
   3   0   6    11427.50    11320.94    295.92 o 
   4   0   6      188.34      261.78     69.35 o 
   5   0   6     1634.00     1636.29    114.32 o 
   6   0   6       69.89      157.24     93.56 o 
   7   0   6      540.69      563.62    124.34 o 
   8   0   6      453.92      457.89    158.47 o 
   9   0   6     1898.93     2154.75    209.26 o 
   1   1   6      363.26      399.18     32.45 o 
   2   1   6      298.38      289.90     36.51 o 
   3   1   6    10121.84    10114.86    161.24 o 
   4   1   6      457.69      449.58     56.02 o 
   5   1   6    14171.72    14067.19    358.34 o 
   6   1   6     4271.28     4099.34    173.74 o 
   7   1   6    15351.80    14676.72    445.39 o 
   8   1   6      449.52      473.32    131.30 o 
   9   1   6     5103.34     4985.64    364.18 o 
   0   2   6     1501.07     1501.39     84.67 o 
   1   2   6    24574.18    24011.48    355.79 o 
   2   2   6     5203.10     5151.21    106.58 o 
   3   2   6     9096.31     8805.44    225.95 o 
   4   2   6      135.87      148.67     66.45 o 
   5   2   6     1355.77     1510.23    142.47 o 
   6   2   6       62.29      129.49     93.18 o 
   7   2   6      447.41      374.11    115.82 o 
   8   2   6      387.07      326.11    143.50 o 
   1   3   6      257.65      402.36     64.20 o 
   2   3   6      213.08      265.89     58.58 o 
   3   3   6     6615.10     6684.17    213.96 o 
   4   3   6      324.20      295.36     84.42 o 
   5   3   6     9482.66     9191.28    454.77 o 
   6   3   6     2851.74     3010.16    171.79 o 
   7   3   6    10539.73    12037.33    620.71 o 
   8   3   6      299.82      706.72    668.45 o 
   0   4   6      743.93      989.96    118.91 o 
   1   4   6    12784.60    12552.16    264.64 o 
   2   4   6     2708.91     2829.42    141.35 o 
   3   4   6     5016.34     5095.41    182.54 o 
   4   4   6       61.89      157.84    108.87 o 
   5   4   6      818.10      788.87    132.06 o 
   6   4   6       45.03       95.13    159.10 o 
   1   5   6      136.46       92.97    114.78 o 
   2   5   6      127.65      249.26    129.34 o 
   3   5   6     3234.31     3282.32    202.05 o 
   4   5   6      170.41      143.55    195.78 o 
   1   0   7        6.38       60.12     44.83 o 
   2   0   7     4266.77     4188.16    171.36 o 
   3   0   7      555.49      513.69     65.30 o 
   4   0   7    14939.52    14631.61    396.38 o 
   5   0   7     2413.52     2491.68    127.53 o 
   6   0   7     8447.62     8272.72    363.83 o 
   7   0   7     3132.28     3174.72    190.97 o 
   8   0   7     9399.50     9553.00    671.94 o 
   0   1   7    27685.18    26678.80    417.27 o 
   1   1   7     5692.44     5734.39    107.39 o 
   2   1   7     8525.95     8426.58    135.44 o 
   3   1   7     1240.77     1301.02     65.01 o 
   4   1   7     8772.63     8337.19    150.01 o 
   5   1   7       53.26      124.77     71.22 o 
   6   1   7       30.01      129.11     85.06 o 
   7   1   7       34.23      124.13    106.56 o 
   8   1   7      818.05      766.96    136.60 o 
   1   2   7        5.25       34.29     55.38 o 
   2   2   7     3403.59     3392.42     99.06 o 
   3   2   7      474.84      472.33     66.80 o 
   4   2   7    12124.18    11174.57    480.95 o 
   5   2   7     1972.88     2104.42    120.37 o 
   6   2   7     7012.17     6949.93    323.59 o 
   7   2   7     2569.15     2657.69    174.77 o 
   8   2   7     7907.97     8099.31    497.13 o 
   0   3   7    17908.08    16809.11    387.14 o 
   1   3   7     3576.05     3535.33    155.09 o 
   2   3   7     5657.04     5538.47    149.40 o 
   3   3   7      852.65      900.27     96.61 o 
   4   3   7     5851.80     5866.00    301.33 o 
   5   3   7       48.69      106.64    112.21 o 
   6   3   7       23.23      190.06    137.81 o 
   7   3   7       23.52      -16.47    171.57 o 
   1   4   7        4.33       56.29     90.51 o 
   2   4   7     1852.80     1960.06    147.89 o 
   3   4   7      311.41      327.82    128.30 o 
   4   4   7     6875.28     7180.86    275.58 o 
   5   4   7     1127.32     1067.88    167.41 o 
   6   4   7     4140.98     3337.12    435.51 o 
   0   5   7     8590.66     7825.71    488.99 o 
   1   5   7     1603.29     1474.00    168.49 o 
   2   5   7     2721.66     2603.53    210.33 o 
   0   0   8     7655.79     7263.84    363.82 o 
   1   0   8     3131.35     2976.59     97.49 o 
   2   0   8    15982.68    15766.00    559.09 o 
   3   0   8     1202.27     1284.71     86.03 o 
   4   0   8     3464.98     3710.13    149.45 o 
   5   0   8      500.22      344.67    115.03 o 
   6   0   8      986.86      987.96    145.49 o 
   7   0   8      328.44      321.31    180.14 o 
   8   0   8     1901.11     1416.54    353.56 o 
   1   1   8       11.32       24.29     53.37 o 
   2   1   8     6054.50     5926.06    155.72 o 
   3   1   8     2598.37     2529.54     96.89 o 
   4   1   8     7894.31     7882.34    188.31 o 
   5   1   8     1356.44     1332.92    107.81 o 
   6   1   8     9710.38     9797.63    377.75 o 
   7   1   8     1878.96     1727.66    135.64 o 
   8   1   8     3099.93     4155.69    378.99 o 
   0   2   8     6341.53     6312.47    219.81 o 
   1   2   8     2548.32     2380.20     98.68 o 
   2   2   8    13033.26    13140.32    204.05 o 
   3   2   8      982.66     1061.36     84.54 o 
   4   2   8     2800.37     2740.40    127.80 o 
   5   2   8      411.96      597.19    104.97 o 
   6   2   8      807.74      925.96    122.24 o 
   7   2   8      276.02      300.35    151.90 o 
   1   3   8        7.92       77.95     83.65 o 
   2   3   8     3936.75     3967.84    148.35 o 
   3   3   8     1752.95     1728.98    127.95 o 
   4   3   8     5348.80     5475.82    200.29 o 
   5   3   8      941.76      790.10    134.87 o 
   6   3   8     6899.79     7142.25    418.86 o 
   0   4   8     3763.63     3779.59    212.87 o 
   1   4   8     1456.81     1467.14    119.62 o 
   2   4   8     7491.99     7769.16    341.05 o 
   3   4   8      561.33      629.98    149.04 o 
   4   4   8     1546.28     1749.00    192.36 o 
   5   4   8      238.75      725.58    773.54 o 
   1   0   9     1636.21     1601.02    126.85 o 
   2   0   9      408.40      422.48    102.11 o 
   3   0   9     2245.20     2203.52    144.79 o 
   4   0   9     1156.41     1254.61    146.77 o 
   5   0   9    11766.43    10880.51    346.97 o 
   6   0   9      324.03      343.99    215.90 o 
   7   0   9     6849.16     5530.22    660.55 o 
   0   1   9     1610.78     1766.95    123.85 o 
   1   1   9    13816.70    13712.61    279.27 o 
   2   1   9      330.67      434.21     73.98 o 
   3   1   9     6637.82     6974.90    159.12 o 
   4   1   9     1256.38     1392.68    105.81 o 
   5   1   9      151.35      245.48    112.87 o 
   6   1   9        5.91       72.68    132.80 o 
   7   1   9       17.07     -124.86    266.70 o 
   1   2   9     1369.54     1316.70     98.18 o 
   2   2   9      326.30      278.49     83.44 o 
   3   2   9     1895.96     1766.39    108.30 o 
   4   2   9      954.75     1088.08    109.34 o 
   5   2   9     9822.71     9815.75    348.49 o 
   6   2   9      276.57      425.46    162.57 o 
   0   3   9     1140.14     1069.72    159.13 o 
   1   3   9     9346.46     9333.84    227.82 o 
   2   3   9      231.64      289.59    111.75 o 
   3   3   9     4640.53     4521.17    243.86 o 
   4   3   9      855.92      913.69    146.52 o 
   5   3   9      118.74      193.43    399.24 o 
   1   4   9      833.60      886.57    147.09 o 
   2   4   9      174.92      214.33    381.78 o 
   0   0  10     2487.09     2832.64    320.46 o 
   1   0  10     9950.88    10904.24    589.65 o 
   2   0  10     1830.15     1688.32    193.73 o 
   3   0  10     2899.37     3146.27    278.29 o 
   4   0  10     1052.02     1132.48    225.73 o 
   5   0  10      907.75      840.76    243.80 o 
   1   1  10       43.04      142.01     89.85 o 
   2   1  10     1031.86     1048.56    101.05 o 
   3   1  10     4312.85     4350.27    190.95 o 
   4   1  10     2012.65     1952.18    145.28 o 
   5   1  10     3546.66     3522.13    194.93 o 
   6   1  10     1496.70     1596.97    413.00 o 
   0   2  10     2093.86     1928.62    183.84 o 
   1   2  10     8226.39     8829.00    241.93 o 
   2   2  10     1530.36     1605.24    122.35 o 
   3   2  10     2435.92     2551.05    134.83 o 
   4   2  10      870.77      839.99    155.73 o 
   5   2  10      778.36      978.56    298.81 o 
   1   3  10       29.76       59.58    135.99 o 
   2   3  10      700.37      712.35    148.23 o 
   1   0  11      480.61      682.51    249.28 o 
   2   0  11     2516.42     3067.06    305.28 o 
   3   0  11       18.11     -126.99    282.72 o 
   4   0  11     5889.09     5781.61    492.59 o 
   0   1  11     7352.69     8373.57    485.05 o 
   1   1  11      185.69      398.43    183.38 o 
   2   1  11     4681.72     5169.50    289.05 o 
   3   1  11      407.49      570.89    219.71 o 
   4   1  11     3186.88     4014.82    868.28 o 
   1   2  11      403.00      580.52    159.12 o 
   2   2  11     2083.88     1954.25    182.05 o 
   3   2  11       16.15       -2.39    287.04 o 
   1   0  12     2660.43     1905.17    592.65 o 
                                                 
